# Supplementary material for: Habitat Imaging of Tumors Enables High Confidence Sub-Regional Assessment of Response to Therapy
Source: Cancers (Basel). 2022 Apr 26;14(9):2159. doi: 10.3390/cancers14092159 (PMC9101368; doi:10.3390/cancers14092159)
Supplement: Supplementary file 1 [file cancers-14-02159-s001.zip]

Archive with 1 entries (1 files):
- cancers-1648619-supplementary.pdf
